# Supplementary material for: Nurses’ Perspectives on the Sleep Quality of Hospitalized Patients in Al Ahsa, Saudi Arabia
Source: Nurs Rep. 2025 Feb 4;15(2):54. doi: 10.3390/nursrep15020054 (PMC11858348; doi:10.3390/nursrep15020054)
Supplement: Supplementary file 1 [file nursrep-15-00054-s001.zip]

Archive with 1 entries (1 files):
- nursrep-3398659-supplementary.pdf
